# Supplementary material for: Identification and expression analysis of YABBY family genes in Platycodon grandiflorus
Source: Plant Signal Behav. 2023 Jan 22;18(1):2163069. doi: 10.1080/15592324.2022.2163069 (PMC9870009; doi:10.1080/15592324.2022.2163069)
Supplement: Supplemental Material [file KPSB_A_2163069_SM6877.zip]

Archive with 5 entries (5 files):
- Suppiementary Table 4 .xlsx
- Supplementary Fig 1.jpg
- supplementary Table 1.xls
- Supplementary Table 2.xls
- Supplementary Table 3.doc
