# Supplementary material for: Identification and expression analysis of YABBY family genes in Platycodon grandiflorus
Source: Plant Signal Behav. 2023 Jan 22;18(1):2163069. doi: 10.1080/15592324.2022.2163069 (PMC9870009; doi:10.1080/15592324.2022.2163069)
Supplement: Supplemental Material [file KPSB_A_2163069_SM6877.zip › Suppiementary Table 4 .xlsx]

## Sheet: Sheet1
Table S4 Protein sequences of YABBY genes in various plants.
Name	Plant species	Protein sequences
AtYABBY1	Arabidopsis thaliana	MSMSSMSSPSSAVCSPDHFSPSDHLCYVQCNFCQTILAVNVPYTSLFKTVTVRCGCCTNLLSVNMRSYVLPASNQLQLQLGPHSYFNPQDILEELRDAPSNMNMMMMNQHPTMNDIPSFMDLHQQHEIPKAPPVNRPPEKRQRVPSAYNRFIKEEIQRIKAGNPDISHREAFSAAAKNWAHFPHIHFGLVPDNQPVKKTNMPQQEGEDNMVMKEGFYAPAAANVGVTPY
AtYABBY2	Arabidopsis thaliana	MSVDLSSERVCYVHCSFCTTILAVSVPYASLFTLVTVRCGHCTNLLSLNIGVSLHQTAPPPIHQDLQPHKQHTTSLVTRKDCASSSRSTNNLSEHIDREAPRMLPIRPPEKRQRVPSAYNRFIKEEIQRIKACNPEISHREAFSTAAKNWAHFPHIHFGLKLDGNKKGKQLDQSVAGQKSNGYY
AtYABBY3	Arabidopsis thaliana	MSSMSMSSSSAPAFPPDHFSSTDQLCYVHCSFCDTVLAVSVPPSSLFKTVTVRCGHCSNLLSVTVSMRALLLPSVSNLGHSFLPPPPPPPPPNLLEEMRSGGQNINMNMMMSHHASAHHPNEHLVMATRNGRSVDHLQEMPRPPPANRPPEKRQRVPSAYNRFIKEEIQRIKAGNPDISHREAFSAAAKNWAHFPHIHFGLMADHPPTKKANVRQQEGEDGMMGREGFYGSAANVGVAHN
AtYABBY5	Arabidopsis thaliana	MANSVMATEQLCYIPCNFCNIILAVNVPCSSLFDIVTVRCGHCTNLWSVNMAAALQSLSRPNFQATNYAVPEYGSSSRSHTKIPSRISTRTITEQRIVNRPPEKRQRVPSAYNQFIKEEIQRIKANNPDISHREAFSTAAKNWAHFPHIHFGLMLESNKQAKIA
AtINO	Arabidopsis thaliana	MTKLPNMTTTLNHLFDLPGQICHVQCGFCTTILLVSVPFTSLSMVVTVRCGHCTSLLSVNLMKASFIPLHLLASLSHLDETGKEEVAATDGVEEEAWKVNQEKENSPTTLVSSSDNEDEDVSRVYQVVNKPPEKRQRAPSAYNCFIKEEIRRLKAQNPSMAHKEAFSLAAKNWAHFPPAHNKRAASDQCFCEEDNNAILPCNVFEDHEESNNGFRERKAQRHSIWGKSPFE
AtCRC	Arabidopsis thaliana	MNLEEKPTMAASRASPQTEHLYYVRCSICNTILAVGIPLKRMLDTVTVKCGHCGNLSFLTTTPPLQGHVSLTLQMQSFGGSEYKKGSSSSSSSSTSSDQPPSPTPPFVVKPPEKKQRLPSAYNRFMRDEIQRIKSANPEIPHREAFSAAAKNWAKYIPNSPTSITSGGHNMIHGLGFGEKK
OsYABBY1	Oryza sativa	MSVQFTSEHVCYVNCNYCNTILVVNVPNNCSYNIVTVRCGHCTMVLSMDLAPFHQARTVQDHQVQNRGFQGNNFGSYDIASRNQRTSTAMYPMPTSQQQVSPIRPPEKRQRVPSAYNRFIKEEIQRIKTSNPEISHREAFSAAAKNWAHLPRLHFGLSVADGGGGGGSN
OsYABBY2	Oryza sativa	MSAQIVPAPEHVCYVHCNFCNTIFAVSVPSNSMLNIVTVRCGHCTSLLSVNLRGLVQALPAEDHLQDNLKMHNMSFRENYSEYGSSSRYGRVPMMFSKNDTEHMLHVRPPEKRQRVPSAYNRFIKEEIRRIKANNPDISHREAFSTAAKNWAHFPNIHFGLGSHESSKKLDEAIGAPSPQKVQRLY
OsYABBY3	Oryza sativa	MSSSSSSSASSAAAAAFRPAVVQREQQVVEEKFPAAAAAMREMVLPPVAAAAADSEQEQLCYVHCHYCDTVLVVSVPSSSLFETVTVRCGHCSSLLTVNMRGLLLPTTAAAAPPPPPPPPPPPPPPAAHFPHSLNLAPANPPHHHSLLDEISTANSPTQLLLEQHGLGGLMASAASCRNNNSPAAAAAPPPPTSQGKAAAKEPSPRTNTAVINRPPEKRQRVPSAYNRFIKDEIQRIKAGNPDISHREAFSAAAKNWAHFPHIHFGLMPDHQGLKKTSLLPQDHQRKDGLLKEGLYAAAAAAAAAANMGVAPY
OsYABBY4	Oryza sativa	MSSSSSSSAVFPLDHLAAPSPTEQLCYVHCNCCDTILAVGVPCSSLFKTVTVRCGHCANLLSVNLRGLLLPAPAPAPANQLHFGPSLLSPTSPHGLLDEVAFQTPSLLMEQAASASLSSITGRSSSSCASNAPAMQMPPAKPVQQEPELPKNAPASANRPPEKRQRVPSAYNRFIKDEIQRIKAGNPDISHREAFSAAAKNWAHFPHIHFGLMPDQGFKKTFKPQDGSEDILLKDSLYAAAAAAAAAAANMGVTPF
OsYABBY5	Oryza sativa	MMSSAPETFSLDHLSQHQQQQPPPLAEQEQLCYVHCNFCDTILAVGVPCSSLFKTVTVRCGHCANLLSVNLRGLLLPAAASTANQLPFGQALLSPTSPHGLLDEVPSFQAPASLMTEQASPNVSSITSSNSSCANNAPATSMASAANKATQREPQQPKNAPSANRTSEKRQRVPSAYNRFIKDEIQRIKASNPDITHREAFSAAAKNWAHFPHIHFGLMPDQGLKKTGIQSQDGAGECMLFKDGLYAAAAAAAAATAASSMGVTPF
OsYABBY6	Oryza sativa	MSAQIAPAEQVCYVHCNFCNTILAVSVPGNSMLNIVTVRCGHCTNLLSVNLRGLMHSAPALQDHHHHHLQESGLSGCFRDQSGYPEFGFSAASSSSKLRLPPAAAAMVSYSQQNQQLEQALHARPPEKRQRVPSAYNRFIKEEIRRIKANNPDISHREAFSTAAKNWAHYPNIHFGLSPGHEGGKKLVDVDPIPTAPSSKKIQGFYS
OsYABBY7	Oryza sativa	MSSAARHHCSGLRERLGCVQCSFCATVLLVSVPCSSVLRVVAVQCGHCSGILSAVNLPPSPVSASIELTPQELDAGPPPGEYSDESSGDDREGRDAEDDAPAPAAAAVANKPPGRKQRTPSAYNCFVKEEIKRIKSMEPNITHKQAFSTAAKNWAHLPRIQQKRGRDSC
OsDL	Oryza sativa	MDLVSPSEHLCYVRCTYCNTVLAVGVPCKRLMDTVTVKCGHCNNLSFLSPRPPMVQPLSPTDHPLGPFQGPCTDCRRNQPLPLVSPTSNEGSPRAPFVVKPPEKKHRLPSAYNRFMREEIQRIKAAKPDIPHREAFSMAAKNWAKCDPRCSSTVSTSNSNPEPRVVAAPIPHQERANEQVVESFDIFKQMERSG
Solyc01g010240.2.1	Solanum lycopersicum	MSSSSPNSSCLNLLESADHKINTMDPSEHLCYVRCSFCNTILAVGIPCKKLLDTVTVKCGHCGNLSFLSSRPPIQPQFFDHQPILQHQDFFNNFKKGQSSSSSEPSSPKAPFVVKPPEKKHRLPSAYNRFMKDEIQRIKAAHPQIPHREAFSAAAKNVHSKYSKWDLG
Solyc01g091010.2.1	Solanum lycopersicum	MSSSSAAFAPDHHLHHHHLSPPSGEQLCYVQCNFCDTVLAVSVPCSSFFKNVTVRCGHCTNLLSVNIILPTAANQLHLPHSFFSPHNLLDEIRNNPPSLLMNQQINPNESLMPVRGGVDEIPKPPVANRPPEKRQRVPSAYNRFIKDEIQRIKAGNPDISHREAFSAAAKNWAHFPHIHFGLMPDQPVKKPNACQQEGEDVLMKEGFLAPANIGVSPY
Solyc05g005240.1.1	Solanum lycopersicum	MSTLNNHLFELQDTICYVQCGYCTTILLVSVPCSSLCNKVVTVRCGHCTTLLSLNLIKPSLHLFASFDQTHQPPEVDKDETDDANKKNSNSDEEDQLENNVLPLNQVVNKPPEKRQRAPSAYNCFIKEEIKRLKTLYPNMTHKQAFSTAAKNWAHFPPSQHRGGCSLGERKMAKVSAARNSMVPRDSNGLIP
Solyc05g012050.2.1	Solanum lycopersicum	MDYVQSSEHLCYVRCNFCNTVLAVGIPYKRLMDTVTVKCGHCSNLSFLTTRPPIQGQCFDHQPNIQGYCSELKNKGQASSSTSSTSSEPLSPKAPFVVKPPEKKHRLPSAYNRFMKEEIQRIKSENPEIPHREAFSAAAKNWARYLPNPPNSGNTNNV
Solyc06g073920.2.1	Solanum lycopersicum	MSLDMTYSSSSSERVCYVHCNFCSTILAVSVPCNSMMTIVTVRCGHCANLLSVNIAPSLQSLPIQDLQRQNESSIEDGMSRGYGSSSSSTNSFHRFSPIPTDHDQPRSPPIRVPEKRQRVPSAYNRFIKEEIQRIKASNPDISHREAFSTAAKNWAHFPHIHFGLKLDGNKQTNKLDHAVAGEGPQKTIGLY
Solyc07g008180.2.1	Solanum lycopersicum	MASCIDVASDQLCYIPCNFCNIVLAVSVPCSSLFDIVTVRCGHCTNLWSVNMAAAFQSSSSASWQNHQVPNYTAPEYRMDFGSSTKCNMNRMSMRTPITNNVHEERIVNRPPEKRQRVPSAYNQFIKEEIQRIKANNPDISHREAFSTAAKNWAHFPHIHFGLMLESNNQAKLACGSRKL
Solyc08g079100.2.1	Solanum lycopersicum	MSSSNSLSLDHLPPPPPSEQLCYVHCNVCDTVLAVSVPCTSLFKTVTVRCGHCTNLLPGWLLPSTNHHHHHFGHTYFSPSHNLLDEISNATPNFLMNQSNSAHEFVQLPARPGFDDLPRPPPVVNRPPEKRQRVPSAYNRFIKEEIQRIKAGNPDISHREAFSAAAKNWAHFPHIQFGLMPDQTVKRTNVRQQDGEDVLTKDGLFNTSANVSVSPY
Solyc11g071810.1.1	Solanum lycopersicum	MSFDMTFSSSPSSERVCYLQCNFCNTILAVSVPCSNMLTLVTVRCGHCANMLSVNIGSLIQALPLQDVQKLQRQQYTNVENNSSNYKAYGSSSSSSSKFNRYSSIVSPQIEPKIPSIRPPEKRQRVPSAYNRFIKEEIQRIKASNPDISHREAFSTAAKNWAHFPHIHFGLKLEGNK
Solyc12g009580.1.1	Solanum lycopersicum	MSSSYIDSTNFEKLCYIPCNFCNIVLVVSVPCSNLLDIVTVRCGHCTNLWSVNMAAAFHTNSWQNHLHHQVGNYTNSPHDQYKVDFASSSITNNSTLEERNVNRPPEKRQRGPSAYNQFIKEEIQRIKANNPDITHREAFSTAAKNWAHFPHIQFGLMLETDNQAKLGASENKEKLIMHRAALPKIKTFTF
GRMZM2G005353_P01	Zea mays	MTSPVPETFSLQDQQPPPPPPAEQEQICYVHCSYCDTILAVGVPCSSLFQTVTVRCGHCANLLYVNLRALLLPPATAPAAANHLPPFGQALLSPTSPHGLLDAETMSSSSFQAPSLPSAEPPSAACVSGITSINNTACGGNNAASAMAPPPAKPALHEPPQLPRSAASANKTSEKRQRVPSAYNRFIKDEIQRIKASNPDITHREAFSAAAKNWAHFPHIHFGLMPDQGLKKHPMQTQEGAECMLFKDGLYAAAAAATAASSMGISPF
GRMZM2G046829_P01	Zea mays	MSSSSSPRHPCFGAALPERLGYVQCKFCATILLVGVPIGGSLQLLKTVAVQCGSCCGILSVALPPDEAPAPASVELLPLMQEAGGVDPPPRDSDESSGEDRGETTEAATVADNHAAFPAVNKPPLRKQRTPSAYNCFIKEEIQRIKARDPGITHKEAFSAASKNWAHLPRIQKTGG
GRMZM2G054795_P01	Zea mays	MMSSAPEETLFNLDQQQPPPAEQEQICYVHCSYCDTILAVGVPCSSLFQTVTVRCGHCSNLLYVNLRALLLPAAAANNQLPPFGQPLLSPTSPHGLLDAEAMSFQAPSLPGAEPPSACVSGVTSINNTCGGNTTTSSAMSSMAPPPAKHALQEAQQLPRTAASVNRTSEKRQRVPSAYNRFIKDEIQRIKASNPDITHREAFSAAAKNWAHFPHIHFGLMPDQGLKKNPMQNQEGAECMLFMDGLYASMGFSPF
GRMZM2G074124_P04	Zea mays	MSSAPLQIAPVPEHVCYVHCNFCNTILAVSVPSHSMLNIVTVRCGHCTSLLSVNLRGLIQSLPVQNHHYSQQQENFTVQNMGFTENYPEYAPSYRMPTTLSAKGDLDHMLHVRAPEKRQRVPSAYNRFIKEEIRRIKACNPDISHREAFSTAAKNWAHFPNIHFGLGPCESSNNLDEATGAMCHPQKVQDLY
GRMZM2G074543_P04	Zea mays	MSSSSSSSSSSAATVFPRSPQLPPPVLVENGLTPLHQLTPVAAAAPAAEQLCYVHCYFCDTVLVVPLSCLNLKDFHKLEGVPGTWVQVSVPTSSLFKTVTVRCGHCSSLLTVDMRGLLFPGTPTDTVAGAAPPPAADTSTTTTTITTAPPPANSVNNGQFHLPHSLNHPHHQSLLVDEISSAANPSLQLQLEQHGGLGGLILGGSRNTAAPPPPQPPAAGKGAKEPSPRANPAVNRPPEKRQRVPSAYNRFIKDEIQRIKAGNPNISHREAFSAAAKNWAHFPHIHFGLMPDHQGLKTTSLLPQDHQRKDGLLKEGLYAAAAAAAAHAAANMGIAPY
GRMZM2G085873_P01	Zea mays	MLNMVTVRCGHCTSLLSVNLRGLIQSLPVVQNHYSQEHFKVQNFSFTENYPEYAAPPSSSRYRMPTMLSAKGDLDHMLHVRAPEKRQRVPSAYNRFIKEEIRRIKANNPDISHREAFSTAAKNWAHFPNIHFGLGPYESSNKLDETIGATGHPRKIQDPY
GRMZM2G088309_P02	Zea mays	MDMVSQSEHLCYVRCTYCNTVLALQVGVPCKRLMDTVTVKCGHCNNLSYLSPRPPMVQPLSPTDHPLGPFQCQGPCNDCRRNQPLPLASPSSTELSPRMPFVVKPPEKKHRLPSAYNRFMREEIQRIKAAKPDIPHREAFSMAAKNWAKCDPRCSTAASTETSNSAPAEPRVVPTPQLTEPRFDLEDRAKGQVIESFDIFKHIERSI
GRMZM2G102218_P01	Zea mays	MCAWGPGIIAGIETLPPSPLVACSTDSSSSSSTSRPVSSPFFVCLCLLVSRLTTQLASRQPDTRCFQISHRTVVVGPSENIPPRPPPRAPPRPRTPAGHQASMDTVSQSEHLCYVRCTYCNTVLAVGVPCKRLMDTVTVKCGHCNNLSYLSPRPPMVQPLSPTDHPLGPFQCQGPCSECRRNQPLPLASPTSTDLTPRMPFVVKPPEKKHRLPSAYNRFMREEIQRIKAAKPDIPHREAFSMAAKNWAKCDPRCSTTASTATSNSAPEPARVVVPTPHVTEPRFDLEDRAKEHVIESFDIFKQIERNI
GRMZM2G106204_P01	Zea mays	MSAQFASEHACYVNCNYCNTILVVNVPSSCSYNVVTVKCGHCTMVLSMDLSPFHQQARTVPDNQVVQNRGFQYNNFGSYEQASSRNLRTPPMYPVSNNQPQVPPIRPSEKRQRVPSAYNRFIKEEIQRIKTSNPEISHREAFSAAAKNWAHLPRLHFGLSVADGGGGSN
GRMZM2G116646_P02	Zea mays	MSSAQIAPADHVCYVHCSFCNTVLAVSVPGNSMLNIVTVRCGHCANLLSVNLRALMHSLPEQDHQLQENIKVHGINGTLHDDHQYCGHLDQLGSSSSSRFRRLPVMCSPQNEQHLLQEQTLNNNARPPEKRQRVPSAYNRFIKEEIRRIKANNPDINHREAFSTAAKNWAHYPNIHFGLDDSGREGKKKLVDHEAAASVVAVAAAPTAAKKIQGFY
GRMZM2G141955_P03	Zea mays	MSSAQIAPADHVCYVHCNFCNTVLAVSVPGNSMLSMVTVRCGHCTNLLSVNLRALMHSVPEQDQLQQENIRVHGTLREHHQCGGGHHLELGSSSSSRFRLPMMMSYAPQNEHLLQEQTLNNARPAPEKRQRVPSAYNRFIKEEIRRIKANNPDISHREAFSTAAKNWAHYPNIHFGLNSGREGGKNKLVDEAVAAVAVAPKKIQGFY
GRMZM2G167824_P01	Zea mays	MSSSSSSSSAATVFPPSPQLPPPLLVENLPPLHQLTPPVAAAAAPASEQLCYVHCHFCDTVLVVSVPTSSLFKTVTVRCGHCSSLLTVNMRGLLFPGTPANTAAAAAAAPPPPPAAAVTSTTATMTTAPPPPPATSVNNNGQFHFIPHSLDLALPIPPHQSLLLDEISSAANPSLQLLEQHGLGGMITSGRNAAAPHPHPPQPQAPAAGKGAKEPSPRANSAINRPPEKRQRVPSAYNRFIKDEIQRIKAGNPDISHREAFSAAAKNWAHFPHIHFGLMPDHQGPKKTSLLPQDHQRSDGGGLLKEGLYAAAANMGVAPY
GRMZM2G529859_P02	Zea mays	MRAQVGVPCSSLFKTVTVRCGHCANLLSVNLRGLLLPPAAPAPPNHLNFAHSLLSPTSPHGLLDELALQQAPSFLMEQASANLSSTMTGRSSNSSCASNLPPPAPMPAAQPVQQEAELPKTAPSVNRPPEKRQRVPSAYNRFIKDEIQRIKAGNPDITHREAFSAAAKNWAHFPHIHFGLMPDQGLKKTFKTHQDGAEDMLLKDDLYAAAAAAAAANMGITPF
BoYABBY1a	Brassica oleracea	MSMSSMSSPSSAVFSPEPLSPSDRLCYVQCNFCETILAVSVPYTSMFKTVTVRCGCCTNLLSVNMRSAALPASNQLQLGPHSYFNTQNILEELRDAPSNMNMMMMNQHPNMNDIPSFMNIHRQHEITKAPPVNRLPEKRQRVPSAYNRFIKEEIQRIKAGNPDISHREAFSAAAKNWAHFPHIHFGLAPDNQPVKKTNMPQQDGEDNMGMKEGLYAPAAHVGVAPY
BoYABBY1b	Brassica oleracea	MSMSSMSSPSSAVFSPENLSPDPLSPSEQLCYVQCNYCETILAVSVPYTSMFKTVTVRCGCCTNLISVNMRSLVLPASNQLQLQLGPHSYFTPQNILEELKDAPSNMNMMMMNQHPNMNDIPSFMDFHQQHEIPKAPPVNRPPEKRQRVPSAYNRFIKEEIQRIKAGNPDISHREAFSAAAKNWAHFPHIHFGLAPDNQPVKKTSMPQQEGEDNMGMKEGFYAPASNVGVIPY
BoYABBY1c	Brassica oleracea	MSMSSMSSPSSAVFSAEHLSPSEHLCYVQCNFCETILAVSVPYTSLFKTVTVRCGCCANLLSVNMRSLVLPASNQIQLQLGPQSYFTPQNILEELREAPSNMNMMMINQHPNMNDIPSFMDLHQKHEIPKAPPTNRPPEKRQRVPSAYNRFIKEEIQRIKAGNPDISHREAFSAAAKNWAHFPHIHFGLMPDNQPVKKTNMPQQAGEENMGMKEGFYAPAANVGMTPY
BoYABBY2a	Brassica oleracea	MSIDISSERVCYVHCNFCTTILAVSVPYASLFTLVTVRCGHCTNLLSLNIGVSLHQSSPPPIHQDLQQHKQHITSSVTRKEHGSSSRSFNHFSTTLSENVEREVPRMPPIRPPEKRQRVPSAYNRFIKEEIQRIKAGNPEISHREAFSTAAKNWAHFPHIHFGLKLDGNKKGKQIDQTVAGQKSNGYY
BoYABBY2b	Brassica oleracea	MSIDLSSDRVCYVLCNFCTTTLAVSVPYASLFTLVTVRCGHCTNLLSLNIGVSLHQSSPPPIHQDLQQPKQHITSSVTRKEWGSSSRSSNNFSTTLSENVDQEAPRMPPIRPPEKRQRVPSAYNRFIKEEIQRIKAGNPAISHREAFSTAAKNWAHFPHIHFGLKLDGNKKGKQLDQTVAGHKSNGYF
BoYABBY2c	Brassica oleracea	MSIDLSSDRVCYVHCNFCTTILAVSVPYASLFTLVTVRCGHCTNLLSLNIGVSLQQSPPTPPIHQDLQQHKQQITTSITRKEYGSSSRSSNHFSATLSENVDREAPRMPPIRPPEKRQRLPSAYNRFIKEEIQRIKAGNPEISHREAFSTAAKNWAHFPHIHFGLKLDGNKKGKQLDQSVAGQKSNGYY
BoYABBY3	Brassica oleracea	MLPNCLGTVSLHVYINRIKSLSPPHLPLYSPPFFPFSLWNSTSGELLNIYKEKQKESMSSMSMSSSSAPAYPPDHISSSDQLCYVHCSFCDTVLAVSVPPSSLFKTVTVRCGHCSNLLSVTVNMRALLLPSVSNIGHPFLPSPPPPPPPSLLEEMRNGGQNINMNMMMSHHAAAHHSNESFVMATRNGSVDLQEMPRPPPANRPAPEKRQRVPSAYNRFIKEEIQRIKAGNPDISHREAFSAAAKNWAHFPHIHFGLMPDHPPTKKANVR
BoYABBY4a	Brassica oleracea	MTKIPNMTTLNQLFDLPGQVCHVQCGFCTTILLVSVPFTSLSMVVTVRCGHCTSLLSVNLMKASFIPLHLLTSLSHMDEKGNEEVAATTDGGVEEEAWKVNQEKENSPATLVTSSDSEDEDRDVSRVYQVVNKPPEKRQRAPSAYNCFIKEEIRRLKAQNPSMAHKEAFSLAAKNWANFPPVQNRRAASDQCFCEDDNNALLSCNVLGDHDERNNGFRERKAQRHSIWGKSPFD
BoYABBY4b	Brassica oleracea	MANMTTLNQLFDLPGQICHVQCGFCTTILLVSVPFTSLSMVVTVRCGHCTSLLSVNLMKASFIPLHLLTSLSHLDEVPVTYILCTEKDEVAATTDGVEEEAWKVTLEKENSPTTLVTSSDNEDEDEDKDVSRVYQVVNKPPEKRQRAPSAYNCFIKEEIRRLKAQNPSMAHKEAFSLAAKNWAHFPPVQNKRTASDQCFCEEDNNVLLSCNALEDHEVSNNGFRERKAQRHSIWGKSPFE
BoYABBY5	Brassica oleracea	MANSATAAEQLCYIPCNFCNIVLAVSVPCSSLFDIVTVRCGHCTNLWSVNMAAALQSLSRPNFQVTPYSTPEYGSSSRGHTKISSRISARTISEQRIVNRPPEKRQRVPSAYNQFIKEEIQRIKANNPDISHREAFSTAAKNWAHFPHIHFGLMLESNKQAKLA
BoCRC	Brassica oleracea	MNLEEKPTMASRALPQAENLYYVRCSICNTILAVGIPMKRMLDTVTVKCGHCGNLSFLTTTPPLQGHVSLTLQMQSFDGSEYKKGSSSSSSSSTSSDQPPSPRPPFVVKPPEKKQRLPSAYNRFMRDEIQRIKSANPEIPHREAFSAAAKNWAKYIPNSPTSIASGASNIHGFGFGEKK
BcYABBY1a	Brassica rapa ssp. Chinensis	MSMSSMSSPSSAVFSPEPLSPSDHLCYVQCNFCETILAVSVPYTSMFKTVTVRCGCCTNLLSVNMRSAALPASNQLQLGPHSYFNTQNILEELRDAPSNMNMMMMNQHPNMNDIPSFMNIHQHEITKAPPVNRPPEKRQRVPSAYNRFIKEEIQRIKAGNPDISHREAFSAAAKNWAHFPHIHFGLAPDNQPVKKTNMPQQDGENNMGMKEGLYAPAAHVGVAPY
BcYABBY1b	Brassica rapa ssp. Chinensis	MSMSSMSSPSSAVFSPENLSPDPLSPSEQLCYVQCNYCETILAVSVPYTSMFKTVTVRCGCCTNLISVNMRSLVLPASNQLQLQLGPHSYFTPQNILEELKDAPSNMNMMMMNQHPNMNDIPSFMDLHQQHEIPKAPPVNRPPEKRQRVPSAYNRFIKEEIQRIKAGNPDISHREAFSAAAKNWAHFPHIHFGLAPDNQPVKKTNMPQQEGEDNMGMKEGFYAPAANVGVIPY
BcYABBY1c	Brassica rapa ssp. Chinensis	MSMSSMSSPSSAVFSPENLSPDPLSPSEQLCYVQCNYCETILAVSVPYTSMFKTVTVRCGCCTNLISVNMRSLVLPASNQLQLQLGPHSYFTPQNILEELKDAPSNMNMMMMNQHPNMNDIPSFMDLHQQHEIPKAPPVNRPPEKRQRVPSAYNRFIKEEIQRIKAGNPDISHREAFSAAAKNEGEDNMGMKEGFYAPAANVGVIPY
BcYABBY1d	Brassica rapa ssp. Chinensis	MSMSSMSSPSSAVFSPEHLSPSEHLCYVQCNFCETILAVSVPYTSLFKTVTVRCGCCTNLLSVNMRSLVLPASNQLQLQLGPHVVYVSVPYTSLFKTVTVRCGCCTNLLSVNMRSLVLPASNQLQLQLGPQSYFTPQNILEELREAPSNMNMMMINQHPNMNDIPSLMDLHQKHEIPKAPPTNCPPEKRQRVPSAYNRFIKEEIQRIKAGNPDISHREAFSAAAKNWAHFPHIHFGLMPDNQPVKKTNMPQQEGEENMGIKEGLYAPY
BcYABBY2a	Brassica rapa ssp. Chinensis	MCDQVSVPYASLFTLVTVRCGHCTTFLSLNIGVSLHQSSPAPPIHQDLQSYGSYSLAIMKQHKQHITSSVTRKEHGSSSRSFNHFSTTLSENVEREAPRMPPIRPPEKRQRVPSAYNRFIKEEIQRIKAGNPEISHREAFSTAAKNWAHFPHIHFGLKLDGNNKKGKQIDQSVAGQKSNGYY
BcYABBY2b	Brassica rapa ssp. Chinensis	MFTLVTVRCGHCTNLLSLNIGVSLHQSPPTPIHQDLQHKQQITTSITRKEYGSSSRSSNHFSTTLSENVDREAPRMPPIRPPEKRQRVPSAYNRFIKEEIQRIKAGNPEISHREAFSTAAKNWAHFPHIHFGLKLDGNKKGKQLDQTVAGQKSNGYY
BcYABBY2c	Brassica rapa ssp. Chinensis	MSIDLSSDRVCYVLCNFCTTTLAVSVPYASLFTLVTVRCGHCTNLLSLNIGVSLHQSSPPPIHQDLQPKQHIASSVTRKEWGSSSRSSNHFSTTLSENVDREAPRMPPIRPPEKRQRVPSAYNRFIKEEIQRIKAGNPAISHREAFSTAAKNWAHFPHIHFGLKLDGNKKGKQLDQTVAGHKSNGYF
BcYABBY3	Brassica rapa ssp. Chinensis	MSSMSMSSSSAPAYPPDHISSSDQLCYVHCSFCDTVLAVSVPPSSLFKTVTVRCGHCSNLLSVTVNMRALLLPSVSNIGHSFLPSPPPPPPPNLLEEMRNGGQNINMNMMMSHHAAAHHSNESFVMATRVRSVDLQEMPRPPPANRPPEKRQRVPSAYNRFIKEEIQRIKAGNPDISHREAFSAADKNWAHFPHIHFGLMPDHPPTKKANVRQQEGEEVMMGREGFYGSAANVGVTHN
BcYABBY4a	Brassica rapa ssp. Chinensis	MANMTTLNQLFDLPGQICHVQCGFCTTILLVSVPFTSLSMVVTVRCGHCTSLLSVNLMKASFIPLHLLTSLSHLDETEKEEVAATTDGVEKEAWKVTQEKENSPTTLVTSSDNEDEDEDKDVSRVYQVVNKPPEKRQRAPSAYNCFIKEEIRRLKAQNPSMAHKEAFSLAAKNWAHFPPVQNKRTASDQCFCEEDNNVLLSCNALEDHEVSNNGFRERKAQRHSIWGKSPFE
BcYABBY4b	Brassica rapa ssp. Chinensis	MTTLNQLFDLPGQVSVPFTSLSMVVTVRCGHCTSLLSVNLMKASFIPLHLLTSLSHMDEKGHEEVAATTDGVEEEAWKVNQEKENSPATLVTSSESEDEDRDVSRVYQVVNKPPEKRQRAPSAYNCFINGPISLQCKTRELPQINIFAKMTTMHYYHAMLSGTMTRAIMDSERERPKGIPFGENLHLINNNLANEM
BcYABBY5	Brassica rapa ssp. Chinensis	MANSATAAEQLCYIPCNFCNIVLAVSVPCSSLFDIVTVRCGHCTNLWSVNMAAALQSLSRPNFQVTPYAMPEYGSSSRGNTKISSRISARTISEQRIVNRPPEKRQRVPSAYNQFIKEEIQRIKANNPDISHREAFSTAAKNWAHFPHIHFGLMLESNKQAKLA
BcCRC	Brassica rapa ssp. Chinensis	MNLEEKPTMASRVSPQAEHPYYVRCSICNTILAVGIPMKRMLDTVTVKCGHCGNLSFLTTTPPLQGHVSLTLQMQSFGGSEYKKGSSSSSSSSTSSDQPPSPRPPFVVKPPEKKQRLPSAYNRFMRDEIQRIKSANPEIPHREAFSAAAKNWAKYIPNSPTSITSGASNIHGFGFGEKK
AcYABBY1	Ananas comosus	MASSSATFPLEHLSPPPLSEQLCYVHCNFCDSVLAVSVPCSSLLKTVTVRCGHCGNLLSVNMRALLLAAGANQFHFAQYPFLSPTHQTLLGEIPYPPPPSLVLDQPNVTSLSNNNGAATSVRGREDQELPQNPVVINRAPEKRQRVPSAYNRFIKGVRMFFSRTGSTPPLQRTWESLRSRAR
AcYABBY2	Ananas comosus	MSSSSAAFSLDHLSPPPSEQLCYVHCNFCDTVLAVGVPCSSLFKTVTVRCGHCTNLLSVNMRGLLLPAANQLLFGQAFFAPSHHTLLDEIPYPPPSLLMDHHQANVSNHGSTNNNMVAPVKGSEEVELPQTPVVNRPPEKRQRVPSAYNRFIKDEIQRIKAGNPDITHREAFSAAAKNWAHFPHIHFGLMPDQGLKKTSVRPQEGEDVLLKDGLYAAAAANLGAHF
AcYABBY3	Ananas comosus	MSSHHLPQHESYIGRSDPSSAVSVPNNNILNIVTVRCGHCANLLSVNMGAFLQSLPLQDAQVHNIGFHDKCEYGSSSKCNRTTVMYSMQSEQQPTVPIRPPEKRQRVPSAYNRFIKEEIQRIKANNPDISHREAFSAAAKNWAHFPHIHFGLTLDSKKQVKLDDTIATPAPQKAKGFY
AcYABBY4	Ananas comosus	MSTQIAPEHVCYVHCNFCSTILAVSVPCNSLFNIVTVRCGHCGVLLSVNMGNLLQTLARQDYQIHNKVLRENCGEYESSSKCNKTPMAYSMPNNQQQVQPMRPPEKRQRVPSAYNREEIQRIKANNPEISHREAFSAAAKNWAHFPRIHFGLTLDGANPEKRDEEITMPGPQKAQGFY
AcYABBY5	Ananas comosus	MTQVSVPSNSMFDILTVRCGNCTNLLSVDMGAVTQKIPLQGSQVHNIGSHHDHNSVDCGGSSSKCNRRSPVLDSIQNDPHKTLPTPPPEKRQRVPSAYNRFIKEEIQRIKANNPDISHREAFSTAAKNGNMLLFYM
AcYABBY6	Ananas comosus	MSVQIAPEHVCYVHCSFCNTILVVSVPSNSMFDILTVRCGNCTNLLSVDMGAVTQKLPLQGSQKHAQQVHNIGSHHDHNSVDCGGSSSKCNRRSPVLDSIQNDPHKTLPTPPPEKRQRVPSAYNRFIKEEIQRIKANNPDISHREAFSTAAKNWAHFPHIHFGLTHDNDKQHNEAIATHGNPEACGLY
AcYABBY7	Ananas comosus	MDLVSPSEHLCYVRCTYCNTVLAVGVPCKRIMDTVTVKCGHCNNLSFLSPRPMVQPVCPTDHQQMCFQGPCNDCRRLQPSPSNSSMSSEQTTTKAPFVVKPPEKKHRLPSAYNRFMKEEIQRIKAVKPDIPHREAFSMAAKNWAKCDPRCSTVSTSENNVAVRAMSFSHERSNGLPINSFDVFKPMERKD
PgYABBY1	Platycodon grandiflorus	MEVTAGVNGEDDRWIKLGFAVCKYLLLGSPRRSQDNAGLARDEEVENIRASKENNLSLILSLSKHLASEFMSMVSVPCSGISTIVTVRCGHCGNLLSVNIGALLQTFPLQDHQKQHSSFEFAAMESGSSSSKCSKFAAFESTPHEPPRIPVVRPPEKRQRVPSAYNRFIKEEIQRIKASNPDISHREAFSTAAKNWAHFPHIHFGLKLDETSK
PgYABBY2	Platycodon grandiflorus	MRRTGPGDSGRRAIAVAGEDEEARVSGGLGFRFWFLGVECFGVWDLGFGCFGWRRRVMGFGADGEDGVGLEEVDRTGVLGFVVGVWGFFRRVLETEEEEGIVTTKGETVTSGDFGKGEGGVAMKEQTGAFRGTAELGLAGDAEDELAMVSVPCSGISTIVTVRCGHCANLLSVNIGALLQTFPLQDHQEQHSSLEFVANESGSSSSKCSEFASFESAHHEPPRIQ
PgYABBY3	Platycodon grandiflorus	MSSSAAFSSPDHHHHLSPSPPPSSEQLCYVHCSYCDTVLAVSVPCSSLFTTVTVRCGHCTNLLSVNMRGLLLPSAANQLHLGHNFFSPQNLLEEIRNAPSNLLMNQPNPNDSFLPLRGVDELPKPPVANRPPEKRQRVPSAYNRFIKEEIQRIKAGNPDISHREAFSAAAKNWAHFPHIHFGLMPDQPVKKPNVCQQEGEDMLMKDGFLNPANLGVSPY
PgYABBY4	Platycodon grandiflorus	MSKDEELAKTKETLSATVTARSRAEAAADRAREEKAELEVSLLAKNAELDASIKDLDRRLTQLNSEMEDPAREADVVARYKASASFEADVSVPCSSLSMVVTVRCGHCTSLFSVNMMRTSLVPLHLFASLNQDDEPKVDTTPEEVDHAPIIRSPSPVISSDEEDDDLLFMNHIVNKPPEKRQRAPSAYNRFIKDEIRRLKTMNPNMAHKQAFSTAAKNWANFPQSQHNEGEGESCSQGERKIPRCTDVDEEEVHAEGNSFHERKASRHSVWARSPFE
PgYABBY5	Platycodon grandiflorus	MDQLLVSVPCSSLYDIVTVRCGHCTNLWSVNMAAAFHSLSSNSPNSPSQDFFPLHPNLQGGPNHTSPDFRVDLGSSSSRCNNKMAMRPPPTTQERIVNRPPEKRQRVPSAYNQFIKEEIQRIKANKPDISHREAFSTAAKNWAHFPHIHFGLMLETNNQTKLDHEGTGKRLMTRAALRSTNDY
PgYABBY6	Platycodon grandiflorus	MNHHLLDLEEQICYVQCGYCTTILLVSVPCSSLSMVVTVRCGHCTSLFSVNMMRTSLVPLHLFASLNQDDEPKVDTTPEEVDHAPIIRSPSPVISSDEEDDDLLFMNHIVNKPPEKRQRAPSAYNRFIKDEIRRLKTMNPNMAHKQAFSTAAKNWANFPQSQHNEGEGESCSQGERKIPRCTDVDEEEVHAEGNSFHERKASRHSVWARSPFE
