# Supplementary material for: Identification and expression analysis of YABBY family genes in Platycodon grandiflorus
Source: Plant Signal Behav. 2023 Jan 22;18(1):2163069. doi: 10.1080/15592324.2022.2163069 (PMC9870009; doi:10.1080/15592324.2022.2163069)
Supplement: Supplemental Material [file KPSB_A_2163069_SM6877.zip › supplementary Table 1.xls]

## Sheet: Sheet1
>PgYABBY1
MEVTAGVNGEDDRWIKLGFAVCKYLLLGSPRRSQDNAGLARDEEVENIRASKENNLSLIL
SLSKHLASEFMSMVSVPCSGISTIVTVRCGHCGNLLSVNIGALLQTFPLQDHQKQHSSFE
FAAMESGSSSSKCSKFAAFESTPHEPPRIPVVRPPEKRQRVPSAYNRFIKEEIQRIKASN
PDISHREAFSTAAKNWAHFPHIHFGLKLDETSK*
>PgYABBY2
MRRTGPGDSGRRAIAVAGEDEEARVSGGLGFRFWFLGVECFGVWDLGFGCFGWRRRVMGF
GADGEDGVGLEEVDRTGVLGFVVGVWGFFRRVLETEEEEGIVTTKGETVTSGDFGKGEGG
VAMKEQTGAFRGTAELGLAGDAEDELAMVSVPCSGISTIVTVRCGHCANLLSVNIGALLQ
TFPLQDHQEQHSSLEFVANESGSSSSKCSEFASFESAHHEPPRIQ*
>PgYABBY3
MSSSAAFSSPDHHHHLSPSPPPSSEQLCYVHCSYCDTVLAVSVPCSSLFTTVTVRCGHCT
NLLSVNMRGLLLPSAANQLHLGHNFFSPQNLLEEIRNAPSNLLMNQPNPNDSFLPLRGVD
ELPKPPVANRPPEKRQRVPSAYNRFIKEEIQRIKAGNPDISHREAFSAAAKNWAHFPHIH
FGLMPDQPVKKPNVCQQEGEDMLMKDGFLNPANLGVSPY*
>PgYABBY4
MSKDEELAKTKETLSATVTARSRAEAAADRAREEKAELEVSLLAKNAELDASIKDLDRRL
TQLNSEMEDPAREADVVARYKASASFEADVSVPCSSLSMVVTVRCGHCTSLFSVNMMRTS
LVPLHLFASLNQDDEPKVDTTPEEVDHAPIIRSPSPVISSDEEDDDLLFMNHIVNKPPEK
RQRAPSAYNRFIKDEIRRLKTMNPNMAHKQAFSTAAKNWANFPQSQHNEGEGESCSQGER
KIPRCTDVDEEEVHAEGNSFHERKASRHSVWARSPFE*
>PgYABBY5
MDQLLVSVPCSSLYDIVTVRCGHCTNLWSVNMAAAFHSLSSNSPNSPSQDFFPLHPNLQG
GPNHTSPDFRVDLGSSSSRCNNKMAMRPPPTTQERIVNRPPEKRQRVPSAYNQFIKEEIQ
RIKANKPDISHREAFSTAAKNWAHFPHIHFGLMLETNNQTKLDHEGTGKRLMTRAALRST
NDY*
>PgYABBY6
MNHHLLDLEEQICYVQCGYCTTILLVSVPCSSLSMVVTVRCGHCTSLFSVNMMRTSLVPL
HLFASLNQDDEPKVDTTPEEVDHAPIIRSPSPVISSDEEDDDLLFMNHIVNKPPEKRQRA
PSAYNRFIKDEIRRLKTMNPNMAHKQAFSTAAKNWANFPQSQHNEGEGESCSQGERKIPR
CTDVDEEEVHAEGNSFHERKASRHSVWARSPFE*
