# Supplementary material for: Identification and expression analysis of YABBY family genes in Platycodon grandiflorus
Source: Plant Signal Behav. 2023 Jan 22;18(1):2163069. doi: 10.1080/15592324.2022.2163069 (PMC9870009; doi:10.1080/15592324.2022.2163069)
Supplement: Supplemental Material [file KPSB_A_2163069_SM6877.zip › Supplementary Table 2.xls]

## Sheet: Sheet1
PGJG176780.1	515	555	endosperm expression
PGJG176780.1	1523	1563	gibberellin-responsive element
PGJG176790.1	436	476	gibberellin-responsive element
PGJG176790.1	934	974	gibberellin-responsive element
PGJG176790.1	1735	1775	gibberellin-responsive element
PGJG327920.1	1709	1749	gibberellin-responsive element
PGJG327920.1	813	853	gibberellin-responsive element
PGJG176780.1	526	566	salicylic acid responsiveness
PGJG306470.1	407	447	salicylic acid responsiveness
PGJG176780.1	86	126	light responsiveness
PGJG176780.1	374	414	light responsiveness
PGJG176780.1	1721	1761	light responsiveness
PGJG176780.1	15	55	light responsiveness
PGJG176780.1	12	52	light responsiveness
PGJG176780.1	88	128	light responsiveness
PGJG176780.1	1881	1921	light responsiveness
PGJG176780.1	1761	1801	light responsiveness
PGJG176780.1	901	941	light responsiveness
PGJG176790.1	251	291	light responsiveness
PGJG176790.1	567	607	light responsiveness
PGJG176790.1	452	492	light responsiveness
PGJG176790.1	524	564	light responsiveness
PGJG176790.1	1828	1868	light responsiveness
PGJG176790.1	1543	1583	light responsiveness
PGJG176790.1	169	209	light responsiveness
PGJG176790.1	170	210	light responsiveness
PGJG176790.1	308	348	light responsiveness
PGJG176790.1	1563	1603	light responsiveness
PGJG176790.1	21	61	light responsiveness
PGJG176790.1	218	258	light responsiveness
PGJG200940.1	430	470	light responsiveness
PGJG200940.1	1919	1959	light responsiveness
PGJG200940.1	1700	1740	light responsiveness
PGJG200940.1	1954	1994	light responsiveness
PGJG200940.1	1493	1533	light responsiveness
PGJG200940.1	680	720	light responsiveness
PGJG306470.1	1076	1116	light responsiveness
PGJG306470.1	683	723	light responsiveness
PGJG306470.1	146	186	light responsiveness
PGJG306470.1	292	332	light responsiveness
PGJG306470.1	75	115	light responsiveness
PGJG306470.1	687	727	light responsiveness
PGJG327920.1	916	956	light responsiveness
PGJG327920.1	605	645	light responsiveness
PGJG327920.1	252	292	light responsiveness
PGJG327920.1	284	324	light responsiveness
PGJG327920.1	1916	1956	light responsiveness
PGJG327920.1	1045	1085	light responsiveness
PGJG327920.1	305	345	light responsiveness
PGJG327920.1	364	404	light responsiveness
PGJG327920.1	51	91	light responsiveness
PGJG350850.1	303	343	light responsiveness
PGJG350850.1	635	675	light responsiveness
PGJG350850.1	1040	1080	light responsiveness
PGJG350850.1	1525	1565	light responsiveness
PGJG350850.1	546	586	light responsiveness
PGJG350850.1	740	780	light responsiveness
PGJG350850.1	1592	1632	light responsiveness
PGJG350850.1	972	1012	light responsiveness
PGJG350850.1	161	201	light responsiveness
PGJG350850.1	815	855	light responsiveness
PGJG350850.1	328	368	light responsiveness
PGJG350850.1	1361	1401	light responsiveness
PGJG176780.1	1705	1745	drought-inducibility
PGJG200940.1	766	806	drought-inducibility
PGJG200940.1	1758	1798	drought-inducibility
PGJG306470.1	1035	1075	drought-inducibility
PGJG176780.1	374	414	defense and stress responsiveness
PGJG176780.1	1548	1588	anaerobic induction
PGJG176780.1	1661	1701	anaerobic induction
PGJG200940.1	1810	1850	anaerobic induction
PGJG176780.1	521	561	auxin-responsive element
PGJG200940.1	1557	1597	auxin-responsive element
PGJG176780.1	1828	1868	meristem expression
PGJG176790.1	151	191	meristem expression
PGJG176780.1	12	52	abscisic acid responsiveness
PGJG176780.1	88	128	abscisic acid responsiveness
PGJG176780.1	89	129	abscisic acid responsiveness
PGJG176780.1	1072	1112	abscisic acid responsiveness
PGJG176780.1	1882	1922	abscisic acid responsiveness
PGJG176790.1	252	292	abscisic acid responsiveness
PGJG200940.1	680	720	abscisic acid responsiveness
PGJG306470.1	147	187	abscisic acid responsiveness
PGJG306470.1	293	333	abscisic acid responsiveness
PGJG306470.1	318	358	abscisic acid responsiveness
PGJG306470.1	326	366	abscisic acid responsiveness
PGJG306470.1	1474	1514	abscisic acid responsiveness
PGJG327920.1	15	55	abscisic acid responsiveness
PGJG327920.1	605	645	abscisic acid responsiveness
PGJG350850.1	547	587	abscisic acid responsiveness
PGJG350850.1	973	1013	abscisic acid responsiveness
PGJG200940.1	1318	1358	low-temperature responsiveness
PGJG350850.1	607	647	low-temperature responsiveness
PGJG176780.1	17	57	zein metabolism regulation
PGJG306470.1	1772	1812	zein metabolism regulation
